# Supplementary material for: Interpretation of genome-wide infinium methylation data from ligated DNA in formalin-fixed, paraffin-embedded paired tumor and normal tissue
Source: BMC Res Notes. 2012 Feb 22;5:117. doi: 10.1186/1756-0500-5-117 (PMC3309956; doi:10.1186/1756-0500-5-117)
Supplement: Additional file 4 — Table S1. The top 20 DML derived from multi-way ANOVA of FF and FFPE DNA. [file 1756-0500-5-117-S4.XLS]

## Sheet: Table_Top20_FF
Top 20 Differentially Methylated Loci in CRC Fresh Frozen tissue
Column #	Probeset ID	GENE_ID	SYMBOL	TargetID	p-value(Tissue)	p-value(Age_Cat40)	p-value(Sex)	p-value(Location)	p-value(Person(Age_Cat40 * Sex * Location))	p-value(CRC vs. Normal)	Estimate(CRC vs. Normal)	F(Tissue)	SS(Tissue)	F(Person(Age_Cat40 * Sex * Location))	SS(Person(Age_Cat40 * Sex * Location))	F(Age_Cat40)	SS(Age_Cat40)	F(Sex)	SS(Sex)	F(Location)	SS(Location)	SS(Error)	p-value(Model)	adjR^2(Model)	R^2(Model)	F(Error)
17212	cg17892556	GeneID:90589	ZNF625	cg17892556	6.06e-08	0.21378	0.583962	0.772555	0.0769406	6.06e-08	0.666941	361.515	2.00165	2.93969	0.113936	1.8769	0.0311173	0.331568	0.00576791	0.0907986	0.00158935	0.0442947	1.1e-05	0.955418	0.981229	1
7324	cg07671949	GeneID:2099	ESR1	cg07671949	4.68e-07	0.0419186	0.540042	0.699865	0.0112758	4.68e-07	0.337801	213.947	0.513492	5.9401	0.0997976	6.19887	0.0904462	0.416224	0.00644833	0.161865	0.00252703	0.0192007	5.55e-05	0.932618	0.971629	1
3658	cg03775422	GeneID:222008	MGC33530	cg03775422	6.74e-07	0.306041	0.0216709	0.700807	0.0626999	6.74e-07	0.297771	194.711	0.399003	3.19915	0.0458901	1.22243	0.00816908	8.95244	0.0628943	0.16122	0.00113996	0.0163937	5.94e-05	0.931432	0.971129	1
7199	cg07536847	GeneID:5081	PAX7	cg07536847	7.7e-07	0.0451585	0.0523873	0.367249	0.137517	7.7e-07	0.325204	188.129	0.475909	2.26368	0.0400849	5.98641	0.0348197	5.64373	0.0341986	0.941667	0.00573645	0.0202376	5.81e-05	0.93181	0.971288	1
19189	cg19988449	GeneID:646	BNC1	cg19988449	1.14e-06	0.154712	0.0229627	0.770193	0.0236791	1.14e-06	0.347973	169.76	0.544884	4.61643	0.103723	2.55182	0.0386459	8.60809	0.137964	0.0925592	0.0014943	0.0256778	7.11e-05	0.928182	0.969761	1
21120	cg22029275	GeneID:219287	FLJ25477	cg22029275	1.63e-06	0.765462	0.00649047	0.560715	0.269218	1.63e-06	0.534864	154.819	1.28736	1.57242	0.0915254	0.0964759	0.00127436	16.2541	0.220586	0.378402	0.00515349	0.0665218	0.0001652	0.910739	0.962417	1
12978	cg13577076	GeneID:5575	PRKAR1B	cg13577076	2.51e-06	0.221246	0.0698532	0.322917	0.303551	2.51e-06	0.532558	138.115	1.27628	1.45662	0.0942212	1.81687	0.0246714	4.818	0.0669697	1.15889	0.0161577	0.0739254	0.000303653	0.895446	0.955977	1
19247	cg20052718	GeneID:7291	TWIST1	cg20052718	2.76e-06	0.698457	0.00428887	0.726471	0.51634	2.76e-06	0.396446	134.698	0.707263	0.957399	0.0351893	0.16382	0.0008225	21.2265	0.106211	0.135513	0.000677766	0.0420058	0.000304114	0.895405	0.95596	1
10482	cg11004890	GeneID:83959	SLC4A11	cg11004890	2.8e-06	0.697899	0.502539	0.543302	0.0532216	2.8e-06	0.342067	134.239	0.526544	3.41577	0.0937868	0.163865	0.00223922	0.502686	0.00723146	0.410645	0.00594663	0.0313794	0.000421632	0.886088	0.952037	1
24601	cg25612145	GeneID:56164	STK31	cg25612145	3.05e-06	0.138043	0.217474	0.554042	0.640929	3.05e-06	-0.330389	131.283	0.491207	0.750511	0.0196568	2.85934	0.00795419	1.96	0.00531322	0.400304	0.00108139	0.0299328	0.000566273	0.87693	0.948181	1
421	cg00418150	GeneID:60529	ALX4	cg00418150	3.21e-06	0.20905	0.121602	0.79937	0.208568	3.21e-06	0.301164	129.467	0.40815	1.82555	0.0402859	1.9258	0.0112244	3.20089	0.0192897	0.0703734	0.000425942	0.0252204	0.000536073	0.878688	0.948921	1
9097	cg09542111	GeneID:2897	GRIK1	cg09542111	4.59e-06	0.255818	0.0124254	0.292327	0.238433	4.59e-06	0.249262	117.827	0.279592	1.69158	0.0280976	1.54038	0.0062542	12.0944	0.0506148	1.32562	0.00556959	0.0189832	0.000335543	0.892687	0.954816	1
4323	cg04456238	GeneID:7490	WT1	cg04456238	4.68e-06	0.0977496	0.234221	0.978792	0.188809	4.68e-06	0.360108	117.226	0.583551	1.92718	0.0671548	3.68095	0.0357919	1.72924	0.0174213	0.000765268	7.75e-06	0.0398241	0.000547615	0.878008	0.948635	1
1723	cg01772980	GeneID:10648	SCGB1D1	cg01772980	4.86e-06	0.465855	0.206882	0.847756	0.0109044	4.86e-06	-0.347989	116.047	0.544933	6.00565	0.197409	0.595273	0.0171815	1.94724	0.0596846	0.0397907	0.00122905	0.0375663	0.000350079	0.891493	0.954313	1
6014	cg06291867	GeneID:3363	HTR7	cg06291867	5.21e-06	0.159099	0.061718	0.777218	0.31119	5.21e-06	0.378805	113.916	0.645719	1.43286	0.0568538	2.50631	0.0205294	5.22373	0.0437627	0.0875987	0.000736041	0.0453471	0.000442829	0.884616	0.951417	1
19579	cg20415809	GeneID:3676	ITGA4	cg20415809	5.53e-06	0.3848	0.165299	0.727563	0.344152	5.53e-06	0.595039	112.098	1.59332	1.33725	0.13305	0.864096	0.0165407	2.49251	0.0486209	0.13343	0.00260923	0.113709	0.000653027	0.872229	0.946202	1
2365	cg02442161	GeneID:5266	PI3	cg02442161	5.59e-06	0.362081	0.820691	0.635783	0.0562703	5.59e-06	-0.45741	111.803	0.941507	3.34124	0.196959	0.952657	0.027334	0.0556266	0.00167946	0.246411	0.00748857	0.0673692	0.000732977	0.868282	0.94454	1
16162	cg16787600	GeneID:22986	SORCS3	cg16787600	5.69e-06	0.0242993	0.0556441	0.501299	0.713883	5.69e-06	0.507659	111.258	1.15973	0.641653	0.0468191	8.59764	0.0566002	6.1664	0.0388432	0.527488	0.00330286	0.0833901	0.000810243	0.864752	0.943053	1
20229	cg21096399	GeneID:4162	MCAM	cg21096399	5.9e-06	0.176025	0.507348	0.877074	0.0395639	5.9e-06	0.339799	110.188	0.519586	3.82914	0.126392	2.27256	0.0418874	0.490717	0.00954264	0.0258433	0.000506035	0.0377235	0.000471092	0.882731	0.950623	1
16268	cg16902509	GeneID:8516	ITGA8	cg16902509	6.12e-06	0.0946409	0.0154111	0.200722	0.55748	6.12e-06	0.344446	109.116	0.533893	0.885045	0.0303129	3.80963	0.0164369	11.9433	0.0510192	2.12167	0.0090513	0.039143	0.000636121	0.873108	0.946572	1
Top 20 Differentially Methylated Loci in CRC FFPE tissue
Column #	Probeset ID	GENE_ID	SYMBOL	TargetID	p-value(Tissue)	p-value(Age_Cat40)	p-value(Sex)	p-value(Location)	p-value(Person(Age_Cat40 * Sex * Location))	p-value(CRC vs. Normal)	Estimate(CRC vs. Normal)	F(Tissue)	SS(Tissue)	F(Person(Age_Cat40 * Sex * Location))	SS(Person(Age_Cat40 * Sex * Location))	F(Age_Cat40)	SS(Age_Cat40)	F(Sex)	SS(Sex)	F(Location)	SS(Location)	SS(Error)	p-value(Model)	adjR^2(Model)	R^2(Model)	F(Error)
21007	cg21907579	GeneID:6910	TBX5	cg21907579	9.01437e-06	0.616774	0.646116	0.657063	0.0964689	9.01437e-06	0.535743	98.4009	1.29159	2.66635	0.244986	0.274593	0.00977938	0.231579	0.00863267	0.216396	0.00811442	0.105007	0.000746271	0.867656	0.944276	1
19266	cg20080624	GeneID:1749	DLX5	cg20080624	1.19202e-05	0.779159	0.459	0.0986159	0.0716384	1.19202e-05	0.321339	91.2794	0.464665	3.02886	0.107931	0.0850598	0.00133625	0.618634	0.0102044	3.70619	0.0615196	0.0407246	0.000570878	0.876668	0.948071	1
6161	cg06454084	GeneID:147906	MGC15476	cg06454084	1.60673e-05	0.562751	0.232957	0.782125	0.0672524	1.60673e-05	0.215661	84.2005	0.209293	3.10895	0.0540945	0.369604	0.00291079	1.72548	0.0142768	0.0830489	0.000691545	0.0198852	0.00133586	0.845578	0.93498	1
19442	cg20279283	GeneID:2626	GATA4	cg20279283	2.313e-05	0.0594059	0.163915	0.197302	0.35661	2.313e-05	0.490214	76.2482	1.08139	1.30371	0.129429	5.13652	0.0955968	2.51476	0.0476264	2.10981	0.0400488	0.11346	0.00201439	0.827656	0.927434	1
17553	cg18267381	GeneID:79750	ZNF659	cg18267381	2.42809e-05	0.531774	0.243376	0.394825	0.371497	2.42809e-05	0.405543	75.2421	0.740095	1.26524	0.0871159	0.434533	0.00543975	1.67543	0.0213065	0.842365	0.0107345	0.0786894	0.00322431	0.804332	0.917614	1
3994	cg04096767	GeneID:7490	WT1	cg04096767	2.43651e-05	0.928439	0.0799841	0.831499	0.167012	2.43651e-05	0.437242	75.1708	0.860311	2.05499	0.164632	0.00868294	0.000207166	4.33055	0.107299	0.0491841	0.00122463	0.0915579	0.00222448	0.823	0.925474	1
18081	cg18838701	GeneID:7137	TNNI3	cg18838701	5.20791e-05	0.779433	0.643773	0.623769	0.112638	5.20791e-05	0.329695	60.9359	0.489144	2.48666	0.139726	0.0848688	0.00172258	0.235064	0.00498443	0.265256	0.00565656	0.0642175	0.00327688	0.803472	0.917251	1
15902	cg16501028	GeneID:7490	WT1	cg16501028	8.53697e-05	0.355132	0.754372	0.780355	0.379599	8.53697e-05	0.365733	53.0261	0.601923	1.24499	0.0989274	0.986549	0.0140197	0.10738	0.00154866	0.0852593	0.00123203	0.0908115	0.00829385	0.746316	0.893186	1
7863	cg08251399	GeneID:30845	EHD3	cg08251399	9.62271e-05	0.0352889	0.0996743	0.0135921	0.426426	9.62271e-05	0.296036	51.2529	0.394367	1.13622	0.0611987	6.93433	0.0608292	3.82012	0.0338153	12.3144	0.109136	0.0615562	0.00584289	0.769795	0.903072	1
8438	cg08832227	GeneID:3736	KCNA1	cg08832227	0.000118009	0.66453	0.676519	0.670217	0.0170553	0.000118009	0.419607	48.3505	0.792314	5.17268	0.593348	0.205035	0.0177745	0.190008	0.0174598	0.198124	0.0183422	0.131095	0.00335312	0.802241	0.916733	1
2156	cg02217159	GeneID:202559	KHDRBS2	cg02217159	0.000135968	0.196397	0.313925	0.959472	0.155448	0.000135968	0.229216	46.421	0.23643	2.13113	0.0759796	2.04999	0.0225837	1.19463	0.013684	0.00279426	3.21695e-05	0.0407454	0.00546689	0.773974	0.904831	1
14735	cg15361590	GeneID:56098	PCDHGC4	cg15361590	0.000142024	0.749345	0.35518	0.966305	0.193184	0.000142024	0.427151	45.8411	0.821059	1.90363	0.238672	0.110725	0.00382575	0.995213	0.0356113	0.0019328	6.9476e-05	0.143288	0.011665	0.720838	0.882458	1
2389	cg02489552	GeneID:126402	FLJ40365	cg02489552	0.000145569	0.279168	0.28638	0.482383	0.00655185	0.000145569	0.290168	45.5158	0.378888	7.07187	0.412079	1.37768	0.0830631	1.33769	0.0857936	0.552002	0.0356845	0.0665945	0.00184958	0.831556	0.929076	1
5034	cg05222924	GeneID:7490	WT1	cg05222924	0.000165403	0.663758	0.878018	0.171476	0.257209	0.000165403	0.366352	43.8623	0.603963	1.61695	0.155853	0.206488	0.0046468	0.0255823	0.00059223	2.39846	0.0557297	0.110156	0.00896149	0.740772	0.890851	1
1368	cg01420388	GeneID:26232	FBXO2	cg01420388	0.000182192	0.211296	0.968079	0.897709	0.117185	0.000182192	0.252225	42.6455	0.286278	2.44172	0.114738	1.90148	0.0316858	0.00173001	3.01018e-05	0.0178854	0.000312948	0.0537038	0.00571308	0.771216	0.90367	1
22716	cg23686014	GeneID:7980	TFPI2	cg23686014	0.00020163	0.472901	0.195108	0.99296	0.135226	0.00020163	0.424435	41.4009	0.810654	2.2821	0.312795	0.576944	0.0261887	2.09132	0.0989218	8.41745e-05	4.00287e-06	0.156645	0.0111312	0.724503	0.884001	1
17530	cg18239753	GeneID:202559	KHDRBS2	cg18239753	0.000206236	0.14426	0.525871	0.952508	0.261363	0.000206236	0.471509	41.1278	1.00044	1.60128	0.272661	2.72544	0.107283	0.451638	0.0182805	0.0038494	0.000156376	0.194602	0.00906277	0.739956	0.890508	1
3730	cg03843978	GeneID:4487	MSX1	cg03843978	0.000208872	0.566303	0.374772	0.667482	0.160793	0.000208872	0.258358	40.975	0.300371	2.09513	0.10751	0.363066	0.00565826	0.910468	0.0147452	0.20284	0.00330146	0.0586447	0.0122231	0.717125	0.880895	1
11482	cg12008118	GeneID:11155	LDB3	cg12008118	0.000268358	0.336032	0.692774	0.333239	0.230409	0.000268358	0.293964	38.0565	0.388867	1.72557	0.123425	1.07191	0.019124	0.171345	0.00315357	1.10168	0.0203586	0.0817452	0.01523	0.698877	0.873211	1
20364	cg21238818	GeneID:89792	GAL3ST3	cg21238818	0.000270035	0.16968	0.366628	0.893475	0.0758904	0.000270035	0.428855	37.9863	0.827623	2.95675	0.45094	2.35341	0.154432	0.940234	0.0647472	0.0193845	0.00134321	0.1743	0.00747732	0.75353	0.896223	1
