# Supplementary material for: Interpretation of genome-wide infinium methylation data from ligated DNA in formalin-fixed, paraffin-embedded paired tumor and normal tissue
Source: BMC Res Notes. 2012 Feb 22;5:117. doi: 10.1186/1756-0500-5-117 (PMC3309956; doi:10.1186/1756-0500-5-117)
Supplement: Additional file 6 — Table S2. Correlation of β values from FF and FFPE samples for all the methylation probes for selected five genes. [file 1756-0500-5-117-S6.XLS]

## Sheet: Corr_Probes_KnownGenes
Gene Symbol	ProbeID	correlation r	r2	p-value
APC	cg21634602	0.608516	0.370292	0.00441216
APC	cg20311501	0.51218	0.262328	0.0209553
APC	cg24332422	0.387598	0.150232	0.0913103
APC	cg16970232	0.357943	0.128123	0.121248
MGMT	cg07638938	0.542008	0.293773	0.0135617
MGMT	cg02381948	-0.525802	0.276468	0.017259
MGMT	cg02330106	0.498902	0.248903	0.0251387
MGMT	cg12981137	0.473678	0.224371	0.0348826
MGMT	cg25946389	0.405878	0.164737	0.0846727
MGMT	cg02803836	-0.327405	0.107194	0.158802
MGMT	cg19680672	-0.276007	0.0761799	0.23883
MGMT	cg00904483	0.258377	0.0667587	0.271372
MGMT	cg20537325	-0.257106	0.0661035	0.273821
MGMT	cg14129786	0.246864	0.0609418	0.294052
MGMT	cg17686260	-0.207926	0.0432332	0.379038
MGMT	cg10036895	-0.199536	0.0398146	0.412789
MGMT	cg04473030	-0.196697	0.0386897	0.405871
MGMT	cg27056559	-0.191972	0.0368532	0.431081
MGMT	cg03271907	-0.189817	0.0360305	0.42281
MGMT	cg24580056	-0.166304	0.027657	0.483459
MGMT	cg18488970	-0.159128	0.0253217	0.502787
MGMT	cg07453748	-0.117536	0.0138147	0.621654
MGMT	cg12434587	-0.0921875	0.00849854	0.699087
MGMT	cg20778669	-0.0524654	0.00275262	0.826124
MGMT	cg02941816	-0.0418347	0.00175014	0.860986
MGMT	cg10333959	0.019076	0.000363894	0.936377
MGMT	cg19706602	-0.0150618	0.000226858	0.949747
MGMT	cg12040555	0.010838	0.000117462	0.963829
MGMT	cg16698623	0.00103693	1.07522e-06	0.996538
MLH1	cg02279071	0.825543	0.681521	7.40638e-06
MLH1	cg13846866	0.819674	0.671865	9.75041e-06
MLH1	cg18320188	0.431213	0.185945	0.05766
RUNX3	cg06377278	0.988116	0.976373	4.30171e-16
RUNX3	cg00117172	0.938096	0.880024	1.01144e-09
RUNX3	cg24019564	0.512747	0.262909	0.0207899
RUNX3	cg22737001	0.456233	0.208149	0.043186
RUNX3	cg27360282	-0.398775	0.159022	0.0815722
RUNX3	cg04757093	0.330163	0.109008	0.155115
RUNX3	cg18231267	-0.312123	0.0974208	0.18033
RUNX3	cg02723372	-0.267791	0.071712	0.253666
RUNX3	cg03171924	0.239257	0.0572439	0.309655
RUNX3	cg25178645	-0.235928	0.055662	0.316636
RUNX3	cg14182690	0.134138	0.017993	0.584046
RUNX3	cg00572797	-0.0538251	0.00289714	0.821686
RUNX3	cg08705994	0.0408167	0.001666	0.864338
RUNX3	cg18813928	-0.0268155	0.000719071	0.910649
RUNX3	cg23919867	0.0223564	0.000499809	0.925463
RUNX3	cg14645650	-0.00499831	2.49831e-05	0.983314
VIM	cg12874092	0.424275	0.180009	0.0622595
